# Supplementary material for: Ectopic callose deposition into woody biomass modulates the nano-architecture of macrofibrils
Source: Nat Plants. 2023 Sep 4;9(9):1530–46. doi: 10.1038/s41477-023-01459-0 (PMC10505557; doi:10.1038/s41477-023-01459-0)
Supplement: Source Data Extended Data Fig. 4 — Statistical source data for Extended Data Fig. 4a,b. [file 41477_2023_1459_MOESM5_ESM.txt]

Monosaccharide analysis, greenhouse 2017 Constitutive lines, statistical analysis (Extended Data Figure 4a)

I) Fucose

Shapiro-Wilk normality test on residuals
# Shapiro-Wilk on data frame: p<0.05 == normal distribution

data:  residuals(model.df)
W = 0.9636, p-value = 0.8351

>> P-value > 0.05, populations not considered with normal distribution.

Bartlett test of homogeneity of variances
#Bartlett's K-square high/very high (K-squared > 1); p-value small

data:  percentage by line
Bartlett's K-squared = 2.6437, df = 2, p-value = 0.2666

>> Non-Homoscedasticity

>> Non-Parametric test

	Kruskal-Wallis rank sum test

data:  percentage by line
Kruskal-Wallis chi-squared = 5.4222, df = 2, p-value = 0.06646

> #NON-PARAMETRIC TEST TO COMPARE SEVERAL MEANS
> nparTest <- nparcomp(percentage ~ line, data = df, asy.method="mult.t", 
+                      type="Tukey",alternative="two.sided",
+                      plot.simci=TRUE,info=TRUE)

 #------Nonparametric Multiple Comparisons for relative contrast effects-----# 
 
 - Alternative Hypothesis:  True relative contrast effect p is not equal to 1/2 
 - Type of Contrast : Tukey 
 - Confidence level: 95 % 
 - Method = Multi - T with 4 DF 
 - Estimation Method: Pairwise rankings 
 
 #---------------------------Interpretation----------------------------------# 
 p(a,b) > 1/2 : b tends to be larger than a 
 #---------------------------------------------------------------------------# 
 
> nparTest
$Data.Info
      Sample Size
1         WT    3
2 Const. L11    3
3 Const. L17    3

$Contrast
                        WT Const. L11 Const. L17
Const. L11 - WT         -1          1          0
Const. L17 - WT         -1          0          1
Const. L17 - Const. L11  0         -1          1

$Analysis
                    Comparison Estimator  Lower Upper    Statistic   p.Value
1         p( WT , Const. L11 )     0.001 -0.003 0.005 -473.3929657 0.0000000
2         p( WT , Const. L17 )     0.001 -0.003 0.005 -473.3929657 0.0000000
3 p( Const. L11 , Const. L17 )     0.444 -0.732 1.621   -0.1767767 0.9967953

$Overall
  Quantile p.Value
1 3.744244       0

$input
$input$formula
percentage ~ line

$input$data
  sugar_type       line replicate percentage
1     Fucose         WT         1  0.2243042
2     Fucose         WT         2  0.2372050
3     Fucose         WT         3  0.2185590
4     Fucose Const. L11         1  0.2068860
5     Fucose Const. L11         2  0.1947327
6     Fucose Const. L11         3  0.1630438
7     Fucose Const. L17         1  0.1917161
8     Fucose Const. L17         2  0.1852828
9     Fucose Const. L17         3  0.1983185
 
II) Arabinose

Shapiro-Wilk normality test on residuals
# Shapiro-Wilk on data frame: p<0.05 == normal distribution

data:  residuals(model.df)
W = 0.93991, p-value = 0.581

>> P-value > 0.05, populations not considered with normal distribution.

Bartlett test of homogeneity of variances
#Bartlett's K-square high/very high (K-squared > 1); p-value small

data:  percentage by line
Bartlett's K-squared = 1.9433, df = 2, p-value = 0.3785

>> Non-Homoscedasticity

>> Non-Parametric test

	Kruskal-Wallis rank sum test

data:  percentage by line
Kruskal-Wallis chi-squared = 5.9556, df = 2, p-value = 0.05091

> #NON-PARAMETRIC TEST TO COMPARE SEVERAL MEANS
> nparTest <- nparcomp(percentage ~ line, data = df, asy.method="mult.t", 
+                      type="Tukey",alternative="two.sided",
+                      plot.simci=TRUE,info=TRUE)

 #------Nonparametric Multiple Comparisons for relative contrast effects-----# 
 
 - Alternative Hypothesis:  True relative contrast effect p is not equal to 1/2 
 - Type of Contrast : Tukey 
 - Confidence level: 95 % 
 - Method = Multi - T with 4 DF 
 - Estimation Method: Pairwise rankings 
 
 #---------------------------Interpretation----------------------------------# 
 p(a,b) > 1/2 : b tends to be larger than a 
 #---------------------------------------------------------------------------# 
 
> nparTest
$Data.Info
      Sample Size
1         WT    3
2 Const. L11    3
3 Const. L17    3

$Contrast
                        WT Const. L11 Const. L17
Const. L11 - WT         -1          1          0
Const. L17 - WT         -1          0          1
Const. L17 - Const. L11  0         -1          1

$Analysis
                    Comparison Estimator  Lower Upper   Statistic   p.Value
1         p( WT , Const. L11 )     0.001 -0.003 0.005 -473.392966 0.0000000
2         p( WT , Const. L17 )     0.001 -0.003 0.005 -473.392966 0.0000000
3 p( Const. L11 , Const. L17 )     0.222 -0.708 1.152   -1.118034 0.6385444

$Overall
  Quantile p.Value
1 3.742083       0

$input
$input$formula
percentage ~ line

$input$data
  sugar_type       line replicate percentage
1  Arabinose         WT         1   5.325173
2  Arabinose         WT         2   5.530879
3  Arabinose         WT         3   5.424613
4  Arabinose Const. L11         1   5.122549
5  Arabinose Const. L11         2   4.498581
6  Arabinose Const. L11         3   4.986425
7  Arabinose Const. L17         1   4.558021
8  Arabinose Const. L17         2   4.234453
9  Arabinose Const. L17         3   4.839312

 
III) Rhamnose

Shapiro-Wilk normality test on residuals
# Shapiro-Wilk on data frame: p<0.05 == normal distribution

data:  residuals(model.df)
W = 0.93619, p-value = 0.5425

>> P-value > 0.05, populations not considered with normal distribution.

Bartlett test of homogeneity of variances
#Bartlett's K-square high/very high (K-squared > 1); p-value small

data:  percentage by line
Bartlett's K-squared = 0.28572, df = 2, p-value = 0.8669

>> Non-Homoscedasticity

>> Non-Parametric test

	Kruskal-Wallis rank sum test

data:  percentage by line
Kruskal-Wallis chi-squared = 5.4222, df = 2, p-value = 0.06646

> #NON-PARAMETRIC TEST TO COMPARE SEVERAL MEANS
> nparTest <- nparcomp(percentage ~ line, data = df, asy.method="mult.t", 
+                      type="Tukey",alternative="two.sided",
+                      plot.simci=TRUE,info=TRUE)

 #------Nonparametric Multiple Comparisons for relative contrast effects-----# 
 
 - Alternative Hypothesis:  True relative contrast effect p is not equal to 1/2 
 - Type of Contrast : Tukey 
 - Confidence level: 95 % 
 - Method = Multi - T with 4 DF 
 - Estimation Method: Pairwise rankings 
 
 #---------------------------Interpretation----------------------------------# 
 p(a,b) > 1/2 : b tends to be larger than a 
 #---------------------------------------------------------------------------# 
 
> nparTest
$Data.Info
      Sample Size
1         WT    3
2 Const. L11    3
3 Const. L17    3

$Contrast
                        WT Const. L11 Const. L17
Const. L11 - WT         -1          1          0
Const. L17 - WT         -1          0          1
Const. L17 - Const. L11  0         -1          1

$Analysis
                    Comparison Estimator  Lower Upper    Statistic   p.Value
1         p( WT , Const. L11 )     0.999  0.995 1.003  473.3929657 0.0000000
2         p( WT , Const. L17 )     0.444 -0.732 1.621   -0.1767767 0.9967942
3 p( Const. L11 , Const. L17 )     0.001 -0.003 0.005 -473.3929657 0.0000000

$Overall
  Quantile p.Value
1 3.742397       0

$input
$input$formula
percentage ~ line

$input$data
  sugar_type       line replicate percentage
1   Rhamnose         WT         1  0.8588742
2   Rhamnose         WT         2  0.8912505
3   Rhamnose         WT         3  0.8435478
4   Rhamnose Const. L11         1  0.9821102
5   Rhamnose Const. L11         2  0.9153095
6   Rhamnose Const. L11         3  0.9203848
7   Rhamnose Const. L17         1  0.8172317
8   Rhamnose Const. L17         2  0.8772691
9   Rhamnose Const. L17         3  0.8667229

IV) Galactose

Shapiro-Wilk normality test on residuals
# Shapiro-Wilk on data frame: p<0.05 == normal distribution

data:  residuals(model.df)
W = 0.9278, p-value = 0.4607

>> P-value > 0.05, populations not considered with normal distribution.

Bartlett test of homogeneity of variances
#Bartlett's K-square high/very high (K-squared > 1); p-value small

data:  percentage by line
Bartlett's K-squared = 1.897, df = 2, p-value = 0.3873

>> Non-Homoscedasticity

>> Non-Parametric test

	Kruskal-Wallis rank sum test

data:  percentage by line
Kruskal-Wallis chi-squared = 5.9556, df = 2, p-value = 0.05091

> #NON-PARAMETRIC TEST TO COMPARE SEVERAL MEANS
> nparTest <- nparcomp(percentage ~ line, data = df, asy.method="mult.t", 
+                      type="Tukey",alternative="two.sided",
+                      plot.simci=TRUE,info=TRUE)

 #------Nonparametric Multiple Comparisons for relative contrast effects-----# 
 
 - Alternative Hypothesis:  True relative contrast effect p is not equal to 1/2 
 - Type of Contrast : Tukey 
 - Confidence level: 95 % 
 - Method = Multi - T with 4 DF 
 - Estimation Method: Pairwise rankings 
 
 #---------------------------Interpretation----------------------------------# 
 p(a,b) > 1/2 : b tends to be larger than a 
 #---------------------------------------------------------------------------# 
 
> nparTest
$Data.Info
      Sample Size
1         WT    3
2 Const. L11    3
3 Const. L17    3

$Contrast
                        WT Const. L11 Const. L17
Const. L11 - WT         -1          1          0
Const. L17 - WT         -1          0          1
Const. L17 - Const. L11  0         -1          1

$Analysis
                    Comparison Estimator  Lower Upper   Statistic   p.Value
1         p( WT , Const. L11 )     0.001 -0.003 0.005 -473.392966 0.0000000
2         p( WT , Const. L17 )     0.001 -0.003 0.005 -473.392966 0.0000000
3 p( Const. L11 , Const. L17 )     0.222 -0.708 1.152   -1.118034 0.6385281

$Overall
  Quantile p.Value
1 3.743718       0

$input
$input$formula
percentage ~ line

$input$data
  sugar_type       line replicate percentage
1  Galactose         WT         1   4.229517
2  Galactose         WT         2   4.275575
3  Galactose         WT         3   4.256302
4  Galactose Const. L11         1   3.258691
5  Galactose Const. L11         2   3.145564
6  Galactose Const. L11         3   3.281348
7  Galactose Const. L17         1   3.182593
8  Galactose Const. L17         2   3.104274
9  Galactose Const. L17         3   3.236759

V) Glucose

Shapiro-Wilk normality test on residuals
# Shapiro-Wilk on data frame: p<0.05 == normal distribution

data:  residuals(model.df)
W = 0.84463, p-value = 0.065

>> P-value > 0.05, populations not considered with normal distribution.

Bartlett test of homogeneity of variances
#Bartlett's K-square high/very high (K-squared > 1); p-value small

data:  percentage by line
Bartlett's K-squared = 0.57485, df = 2, p-value = 0.7502

>> Non-Homoscedasticity

>> Non-Parametric test

	Kruskal-Wallis rank sum test

data:  percentage by line
Kruskal-Wallis chi-squared = 5.9556, df = 2, p-value = 0.05091

> #NON-PARAMETRIC TEST TO COMPARE SEVERAL MEANS
> nparTest <- nparcomp(percentage ~ line, data = df, asy.method="mult.t", 
+                      type="Tukey",alternative="two.sided",
+                      plot.simci=TRUE,info=TRUE)

 #------Nonparametric Multiple Comparisons for relative contrast effects-----# 
 
 - Alternative Hypothesis:  True relative contrast effect p is not equal to 1/2 
 - Type of Contrast : Tukey 
 - Confidence level: 95 % 
 - Method = Multi - T with 4 DF 
 - Estimation Method: Pairwise rankings 
 
 #---------------------------Interpretation----------------------------------# 
 p(a,b) > 1/2 : b tends to be larger than a 
 #---------------------------------------------------------------------------# 
 
> nparTest
$Data.Info
      Sample Size
1         WT    3
2 Const. L11    3
3 Const. L17    3

$Contrast
                        WT Const. L11 Const. L17
Const. L11 - WT         -1          1          0
Const. L17 - WT         -1          0          1
Const. L17 - Const. L11  0         -1          1

$Analysis
                    Comparison Estimator  Lower Upper  Statistic   p.Value
1         p( WT , Const. L11 )     0.999  0.995 1.003 473.392966 0.0000000
2         p( WT , Const. L17 )     0.999  0.995 1.003 473.392966 0.0000000
3 p( Const. L11 , Const. L17 )     0.778 -0.152 1.708   1.118034 0.6385742

$Overall
  Quantile p.Value
1  3.74353       0

$input
$input$formula
percentage ~ line

$input$data
  sugar_type       line replicate percentage
1    Glucose         WT         1   65.86410
2    Glucose         WT         2   65.63923
3    Glucose         WT         3   66.22388
4    Glucose Const. L11         1   67.64364
5    Glucose Const. L11         2   68.41146
6    Glucose Const. L11         3   67.64092
7    Glucose Const. L17         1   68.36941
8    Glucose Const. L17         2   68.76837
9    Glucose Const. L17         3   68.29754

VI) Xylose

Shapiro-Wilk normality test on residuals
# Shapiro-Wilk on data frame: p<0.05 == normal distribution

data:  residuals(model.df)
W = 0.89628, p-value = 0.2312

>> P-value > 0.05, populations NOT considered with normal distribution.

Bartlett test of homogeneity of variances
#Bartlett's K-square high/very high (K-squared > 1); p-value small

data:  percentage by line
Bartlett's K-squared = 0.34949, df = 2, p-value = 0.8397

>> Non-Homoscedasticity

>> Non-Parametric test

	Kruskal-Wallis rank sum test

data:  percentage by line
Kruskal-Wallis chi-squared = 5.9556, df = 2, p-value = 0.05091

> #NON-PARAMETRIC TEST TO COMPARE SEVERAL MEANS
> nparTest <- nparcomp(percentage ~ line, data = df, asy.method="mult.t", 
+                      type="Tukey",alternative="two.sided",
+                      plot.simci=TRUE,info=TRUE)

 #------Nonparametric Multiple Comparisons for relative contrast effects-----# 
 
 - Alternative Hypothesis:  True relative contrast effect p is not equal to 1/2 
 - Type of Contrast : Tukey 
 - Confidence level: 95 % 
 - Method = Multi - T with 4 DF 
 - Estimation Method: Pairwise rankings 
 
 #---------------------------Interpretation----------------------------------# 
 p(a,b) > 1/2 : b tends to be larger than a 
 #---------------------------------------------------------------------------# 
 
> nparTest
$Data.Info
      Sample Size
1         WT    3
2 Const. L11    3
3 Const. L17    3

$Contrast
                        WT Const. L11 Const. L17
Const. L11 - WT         -1          1          0
Const. L17 - WT         -1          0          1
Const. L17 - Const. L11  0         -1          1

$Analysis
                    Comparison Estimator  Lower Upper   Statistic  p.Value
1         p( WT , Const. L11 )     0.001 -0.003 0.005 -473.392966 0.000000
2         p( WT , Const. L17 )     0.001 -0.003 0.005 -473.392966 0.000000
3 p( Const. L11 , Const. L17 )     0.222 -0.709 1.153   -1.118034 0.638522

$Overall
  Quantile p.Value
1 3.746956       0

$input
$input$formula
percentage ~ line

$input$data
  sugar_type       line replicate percentage
1     Xylose         WT         1   20.11626
2     Xylose         WT         2   20.09417
3     Xylose         WT         3   19.95529
4     Xylose Const. L11         1   19.67436
5     Xylose Const. L11         2   19.91142
6     Xylose Const. L11         3   19.68586
7     Xylose Const. L17         1   19.75628
8     Xylose Const. L17         2   19.58508
9     Xylose Const. L17         3   19.49445

VII) Mannose

Shapiro-Wilk normality test on residuals
# Shapiro-Wilk on data frame: p<0.05 == normal distribution

data:  residuals(model.df)
W = 0.95286, p-value = 0.7214

>> P-value > 0.05, populations NOT considered with normal distribution.

Bartlett test of homogeneity of variances
#Bartlett's K-square high/very high (K-squared > 1); p-value small

data:  percentage by line
Bartlett's K-squared = 0.92574, df = 2, p-value = 0.6295

>> Non-Homoscedasticity

>> Non-Parametric test

Kruskal-Wallis rank sum test

data:  percentage by line
Kruskal-Wallis chi-squared = 1.6889, df = 2, p-value = 0.4298

> #NON-PARAMETRIC TEST TO COMPARE SEVERAL MEANS
> nparTest <- nparcomp(percentage ~ line, data = df, asy.method="mult.t", 
+                      type="Tukey",alternative="two.sided",
+                      plot.simci=TRUE,info=TRUE)

 #------Nonparametric Multiple Comparisons for relative contrast effects-----# 
 
 - Alternative Hypothesis:  True relative contrast effect p is not equal to 1/2 
 - Type of Contrast : Tukey 
 - Confidence level: 95 % 
 - Method = Multi - T with 4 DF 
 - Estimation Method: Pairwise rankings 
 
 #---------------------------Interpretation----------------------------------# 
 p(a,b) > 1/2 : b tends to be larger than a 
 #---------------------------------------------------------------------------# 
 
> nparTest
$Data.Info
      Sample Size
1         WT    3
2 Const. L11    3
3 Const. L17    3

$Contrast
                        WT Const. L11 Const. L17
Const. L11 - WT         -1          1          0
Const. L17 - WT         -1          0          1
Const. L17 - Const. L11  0         -1          1

$Analysis
                    Comparison Estimator  Lower Upper  Statistic   p.Value
1         p( WT , Const. L11 )     0.222 -0.663 1.108 -1.1180340 0.5673005
2         p( WT , Const. L17 )     0.222 -0.663 1.108 -1.1180340 0.5669444
3 p( Const. L11 , Const. L17 )     0.556 -0.564 1.675  0.1767767 0.9925498

$Overall
  Quantile   p.Value
1 3.563187 0.5669444

$input
$input$formula
percentage ~ line

$input$data
  sugar_type       line replicate percentage
1    Mannose         WT         1   3.381780
2    Mannose         WT         2   3.331687
3    Mannose         WT         3   3.077814
4    Mannose Const. L11         1   3.111766
5    Mannose Const. L11         2   2.922933
6    Mannose Const. L11         3   3.322024
7    Mannose Const. L17         1   3.124750
8    Mannose Const. L17         2   3.245277
9    Mannose Const. L17         3   3.066894

Monosaccharide analysis, greenhouse 2017 Constitutive lines, statistical analysis (Extended Data Figure 4b)

I) Fucose

Shapiro-Wilk normality test on residuals
# Shapiro-Wilk on data frame: p<0.05 == normal distribution

W = 0.64623, p-value = 8.105e-08

>> P-value < 0.05, populations considered with normal distribution.

Bartlett test of homogeneity of variances
#Bartlett's K-square high/very high (K-squared > 1); p-value small

Bartlett's K-squared = 41.289, df = 8, p-value = 1.84e-06

>> Homoscedasticity

>> Parametric test
> aov.TEST <- aov(percentage ~ line_treatment, data = df)
> summary(aov.TEST)
               Df  Sum Sq  Mean Sq F value Pr(>F)
line_treatment  8 0.03403 0.004254    0.67  0.711
Residuals      17 0.10801 0.006353               
1 observation effacée parce que manquante
> # First part: Do the Tukey test, i.e. TukeyHSD() function (no extra package needed
)
> hsd.TEST <- TukeyHSD(aov.TEST, "line_treatment", ordered = TRUE)
> hsd.TEST

  Tukey multiple comparisons of means
    95% family-wise confidence level
    factor levels have been ordered

Fit: aov(formula = percentage ~ line_treatment, data = df)

$line_treatment
                                             diff         lwr       upr     p adj
Const. L17_none-WT_none               0.014851692 -0.21481751 0.2445209 0.9999996
Ind. L11_DMSO-WT_none                 0.025688566 -0.20398064 0.2553578 0.9999718
WT_DMSO-WT_none                       0.030654005 -0.19901520 0.2603232 0.9998926
Const. L11_none-WT_none               0.036871057 -0.19279814 0.2665403 0.9995794
Ind. L11_Estradiol-WT_none            0.039518262 -0.19015094 0.2691875 0.9993058
Ind. L15_DMSO-WT_none                 0.041201301 -0.21557667 0.2979793 0.9995811
WT_Estradiol-WT_none                  0.051838309 -0.17783089 0.2815075 0.9954447
Ind. L15_Estradiol-WT_none            0.133215626 -0.09645357 0.3628848 0.5347921
Ind. L11_DMSO-Const. L17_none         0.010836874 -0.21883233 0.2405061 1.0000000
WT_DMSO-Const. L17_none               0.015802314 -0.21386689 0.2454715 0.9999994
Const. L11_none-Const. L17_none       0.022019365 -0.20764984 0.2516886 0.9999914
Ind. L11_Estradiol-Const. L17_none    0.024666570 -0.20500263 0.2543358 0.9999793
Ind. L15_DMSO-Const. L17_none         0.026349610 -0.23042836 0.2831276 0.9999854
WT_Estradiol-Const. L17_none          0.036986618 -0.19268258 0.2666558 0.9995698
Ind. L15_Estradiol-Const. L17_none    0.118363935 -0.11130527 0.3480331 0.6708780
WT_DMSO-Ind. L11_DMSO                 0.004965440 -0.22470376 0.2346346 1.0000000
Const. L11_none-Ind. L11_DMSO         0.011182491 -0.21848671 0.2408517 1.0000000
Ind. L11_Estradiol-Ind. L11_DMSO      0.013829696 -0.21583951 0.2434989 0.9999998
Ind. L15_DMSO-Ind. L11_DMSO           0.015512735 -0.24126524 0.2722907 0.9999998
WT_Estradiol-Ind. L11_DMSO            0.026149744 -0.20351946 0.2558189 0.9999677
Ind. L15_Estradiol-Ind. L11_DMSO      0.107527060 -0.12214214 0.3371963 0.7652312
Const. L11_none-WT_DMSO               0.006217052 -0.22345215 0.2358863 1.0000000
Ind. L11_Estradiol-WT_DMSO            0.008864256 -0.22080494 0.2385335 1.0000000
Ind. L15_DMSO-WT_DMSO                 0.010547296 -0.24623068 0.2673253 1.0000000
WT_Estradiol-WT_DMSO                  0.021184304 -0.20848490 0.2508535 0.9999936
Ind. L15_Estradiol-WT_DMSO            0.102561621 -0.12710758 0.3322308 0.8048047
Ind. L11_Estradiol-Const. L11_none    0.002647205 -0.22702200 0.2323164 1.0000000
Ind. L15_DMSO-Const. L11_none         0.004330244 -0.25244773 0.2611082 1.0000000
WT_Estradiol-Const. L11_none          0.014967252 -0.21470195 0.2446365 0.9999996
Ind. L15_Estradiol-Const. L11_none    0.096344569 -0.13332463 0.3260138 0.8498053
Ind. L15_DMSO-Ind. L11_Estradiol      0.001683039 -0.25509493 0.2584610 1.0000000
WT_Estradiol-Ind. L11_Estradiol       0.012320048 -0.21734915 0.2419892 0.9999999
Ind. L15_Estradiol-Ind. L11_Estradiol 0.093697365 -0.13597184 0.3233666 0.8672074
WT_Estradiol-Ind. L15_DMSO            0.010637008 -0.24614096 0.2674150 1.0000000
Ind. L15_Estradiol-Ind. L15_DMSO      0.092014325 -0.16476365 0.3487923 0.9287239
Ind. L15_Estradiol-WT_Estradiol       0.081377317 -0.14829188 0.3110465 0.9327216


Study: aov.TEST ~ "line_treatment"

HSD Test for percentage 

Mean Square Error:  0.006353263 

line_treatment,  means

                   percentage         std r       Min       Max
Const. L11_none     0.2465236 0.023872139 3 0.2291177 0.2737375
Const. L17_none     0.2245042 0.002330457 3 0.2229000 0.2271774
Ind. L11_DMSO       0.2353411 0.010022156 3 0.2237696 0.2412610
Ind. L11_Estradiol  0.2491708 0.022599311 3 0.2231112 0.2633847
Ind. L15_DMSO       0.2508538 0.023565872 2 0.2341903 0.2675174
Ind. L15_Estradiol  0.3428682 0.226587775 3 0.2021350 0.6042522
WT_DMSO             0.2403065 0.007391875 3 0.2322450 0.2467661
WT_Estradiol        0.2614908 0.021172902 3 0.2381635 0.2794924
WT_none             0.2096525 0.026336851 3 0.1896772 0.2394989

Alpha: 0.05 ; DF Error: 17 
Critical Value of Studentized Range: 4.99074 

Groups according to probability of means differences and alpha level( 0.05 )

Treatments with the same letter are not significantly different.


$parameters
   test         name.t ntr StudentizedRange alpha
  Tukey line_treatment   9          4.99074  0.05

$groups
                   percentage groups
Ind. L15_Estradiol  0.3428682      a
WT_Estradiol        0.2614908      a
Ind. L15_DMSO       0.2508538      a
Ind. L11_Estradiol  0.2491708      a
Const. L11_none     0.2465236      a
WT_DMSO             0.2403065      a
Ind. L11_DMSO       0.2353411      a
Const. L17_none     0.2245042      a
WT_none             0.2096525      a


II) Arabinose

Shapiro-Wilk normality test on residuals
# Shapiro-Wilk on data frame: p<0.05 == normal distribution

W = 0.62784, p-value = 6.293e-07

>> P-value < 0.05, populations considered with normal distribution.

Bartlett test of homogeneity of variances
#Bartlett's K-square high/very high (K-squared > 1); p-value small

Bartlett's K-squared = 39.866, df = 8, p-value = 3.393e-06

>> Homoscedasticity

>> Parametric test

> aov.TEST <- aov(percentage ~ line_treatment, data = df)
> summary(aov.TEST)
               Df Sum Sq Mean Sq F value Pr(>F)
line_treatment  8  8.463  1.0578   1.785   0.15
Residuals      17 10.072  0.5925               
1 observation effacée parce que manquante
> # First part: Do the Tukey test, i.e. TukeyHSD() function (no extra package needed
)
> hsd.TEST <- TukeyHSD(aov.TEST, "line_treatment", ordered = TRUE)
> hsd.TEST
  Tukey multiple comparisons of means
    95% family-wise confidence level
    factor levels have been ordered

Fit: aov(formula = percentage ~ line_treatment, data = df)

$line_treatment
                                              diff        lwr      upr     p adj
WT_none-Const. L11_none               0.2684340550 -1.9494564 2.486324 0.9999486
Const. L17_none-Const. L11_none       0.3965000035 -1.8213904 2.614390 0.9990877
WT_Estradiol-Const. L11_none          0.4482364327 -1.7696540 2.666127 0.9978450
WT_DMSO-Const. L11_none               0.5691578962 -1.6487325 2.787048 0.9895276
Ind. L11_DMSO-Const. L11_none         0.6379267536 -1.5799637 2.855817 0.9789151
Ind. L15_DMSO-Const. L11_none         0.6383914272 -1.8412854 3.118068 0.9893127
Ind. L11_Estradiol-Const. L11_none    1.2723019888 -0.9455884 3.490192 0.5481306
Ind. L15_Estradiol-Const. L11_none    1.9801120502 -0.2377784 4.198002 0.1010857
Const. L17_none-WT_none               0.1280659485 -2.0898245 2.345956 0.9999998
WT_Estradiol-WT_none                  0.1798023777 -2.0380880 2.397693 0.9999977
WT_DMSO-WT_none                       0.3007238412 -1.9171666 2.518614 0.9998791
Ind. L11_DMSO-WT_none                 0.3694926986 -1.8483977 2.587383 0.9994499
Ind. L15_DMSO-WT_none                 0.3699573722 -2.1097195 2.849634 0.9997541
Ind. L11_Estradiol-WT_none            1.0038679338 -1.2140225 3.221758 0.7940076
Ind. L15_Estradiol-WT_none            1.7116779951 -0.5062124 3.929568 0.2102058
WT_Estradiol-Const. L17_none          0.0517364292 -2.1661540 2.269627 1.0000000
WT_DMSO-Const. L17_none               0.1726578927 -2.0452325 2.390548 0.9999983
Ind. L11_DMSO-Const. L17_none         0.2414267501 -1.9764637 2.459317 0.9999771
Ind. L15_DMSO-Const. L17_none         0.2418914236 -2.2377854 2.721568 0.9999901
Ind. L11_Estradiol-Const. L17_none    0.8758019853 -1.3420884 3.093692 0.8855842
Ind. L15_Estradiol-Const. L17_none    1.5836120466 -0.6342784 3.801502 0.2883149
WT_DMSO-WT_Estradiol                  0.1209214635 -2.0969689 2.338812 0.9999999
Ind. L11_DMSO-WT_Estradiol            0.1896903209 -2.0282001 2.407581 0.9999964
Ind. L15_DMSO-WT_Estradiol            0.1901549945 -2.2895219 2.669832 0.9999985
Ind. L11_Estradiol-WT_Estradiol       0.8240655561 -1.3938249 3.041956 0.9145362
Ind. L15_Estradiol-WT_Estradiol       1.5318756174 -0.6860148 3.749766 0.3250897
Ind. L11_DMSO-WT_DMSO                 0.0687688574 -2.1491216 2.286659 1.0000000
Ind. L15_DMSO-WT_DMSO                 0.0692335310 -2.4104433 2.548910 1.0000000
Ind. L11_Estradiol-WT_DMSO            0.7031440926 -1.5147463 2.921035 0.9629964
Ind. L15_Estradiol-WT_DMSO            1.4109541539 -0.8069363 3.628845 0.4220761
Ind. L15_DMSO-Ind. L11_DMSO           0.0004646736 -2.4792122 2.480142 1.0000000
Ind. L11_Estradiol-Ind. L11_DMSO      0.6343752352 -1.5835152 2.852266 0.9796051
Ind. L15_Estradiol-Ind. L11_DMSO      1.3421852966 -0.8757051 3.560076 0.4831046
Ind. L11_Estradiol-Ind. L15_DMSO      0.6339105616 -1.8457663 3.113587 0.9897773
Ind. L15_Estradiol-Ind. L15_DMSO      1.3417206230 -1.1379562 3.821397 0.6168648
Ind. L15_Estradiol-Ind. L11_Estradiol 0.7078100614 -1.5100804 2.925700 0.9616038


Study: aov.TEST ~ "line_treatment"

HSD Test for percentage 

Mean Square Error:  0.592477 

line_treatment,  means

                   percentage        std r      Min      Max
Const. L11_none      1.830266 0.11496850 3 1.715904 1.945832
Const. L17_none      2.226766 0.09564266 3 2.146139 2.332440
Ind. L11_DMSO        2.468193 0.05383602 3 2.413441 2.521064
Ind. L11_Estradiol   3.102568 0.25692419 3 2.806587 3.268063
Ind. L15_DMSO        2.468658 0.24336460 2 2.296573 2.640743
Ind. L15_Estradiol   3.810379 2.19766400 3 2.507343 6.347712
WT_DMSO              2.399424 0.14009557 3 2.279865 2.553575
WT_Estradiol         2.278503 0.22320220 3 2.111758 2.532070
WT_none              2.098701 0.12647043 3 1.958848 2.205038

Alpha: 0.05 ; DF Error: 17 
Critical Value of Studentized Range: 4.99074 

Groups according to probability of means differences and alpha level( 0.05 )

Treatments with the same letter are not significantly different.

                   percentage groups
Ind. L15_Estradiol   3.810379      a
Ind. L11_Estradiol   3.102568      a
Ind. L15_DMSO        2.468658      a
Ind. L11_DMSO        2.468193      a
WT_DMSO              2.399424      a
WT_Estradiol         2.278503      a
Const. L17_none      2.226766      a
WT_none              2.098701      a
Const. L11_none      1.830266      a

III) Rhamnose


Shapiro-Wilk normality test on residuals
# Shapiro-Wilk on data frame: p<0.05 == normal distribution

W = 0.92598, p-value = 0.06219

>> P-value > 0.05, populations not considered with normal distribution.

Bartlett test of homogeneity of variances
#Bartlett's K-square high/very high (K-squared > 1); p-value small

Bartlett's K-squared = 11.626, df = 8, p-value = 0.1687

>> Non-Homoscedasticity

>> Non-Parametric test

#------Nonparametric Multiple Comparisons for relative contrast effects-----# 
 
 - Alternative Hypothesis:  True relative contrast effect p is not equal to 1/2 
 - Type of Contrast : Tukey 
 - Confidence level: 95 % 
 - Method = Multi - T with 4 DF 
 - Estimation Method: Pairwise rankings 
 
 #---------------------------Interpretation----------------------------------# 
 p(a,b) > 1/2 : b tends to be larger than a 
 #---------------------------------------------------------------------------# 
 
> nparTest
$Data.Info
              Sample Size
1            WT_none    3
2    Const. L11_none    3
3    Const. L17_none    3
4            WT_DMSO    3
5       WT_Estradiol    3
6      Ind. L11_DMSO    3
7 Ind. L11_Estradiol    3
8      Ind. L15_DMSO    2
9 Ind. L15_Estradiol    3

$Contrast
                                        WT_none Const. L11_none Const. L17_none WT_DMSO WT_Estradiol Ind. L11_DMSO
Const. L11_none - WT_none                    -1               1               0       0            0             0
Const. L17_none - WT_none                    -1               0               1       0            0             0
WT_DMSO - WT_none                            -1               0               0       1            0             0
WT_Estradiol - WT_none                       -1               0               0       0            1             0
Ind. L11_DMSO - WT_none                      -1               0               0       0            0             1
Ind. L11_Estradiol - WT_none                 -1               0               0       0            0             0
Ind. L15_DMSO - WT_none                      -1               0               0       0            0             0
Ind. L15_Estradiol - WT_none                 -1               0               0       0            0             0
Const. L17_none - Const. L11_none             0              -1               1       0            0             0
WT_DMSO - Const. L11_none                     0              -1               0       1            0             0
WT_Estradiol - Const. L11_none                0              -1               0       0            1             0
Ind. L11_DMSO - Const. L11_none               0              -1               0       0            0             1
Ind. L11_Estradiol - Const. L11_none          0              -1               0       0            0             0
Ind. L15_DMSO - Const. L11_none               0              -1               0       0            0             0
Ind. L15_Estradiol - Const. L11_none          0              -1               0       0            0             0
WT_DMSO - Const. L17_none                     0               0              -1       1            0             0
WT_Estradiol - Const. L17_none                0               0              -1       0            1             0
Ind. L11_DMSO - Const. L17_none               0               0              -1       0            0             1
Ind. L11_Estradiol - Const. L17_none          0               0              -1       0            0             0
Ind. L15_DMSO - Const. L17_none               0               0              -1       0            0             0
Ind. L15_Estradiol - Const. L17_none          0               0              -1       0            0             0
WT_Estradiol - WT_DMSO                        0               0               0      -1            1             0
Ind. L11_DMSO - WT_DMSO                       0               0               0      -1            0             1
Ind. L11_Estradiol - WT_DMSO                  0               0               0      -1            0             0
Ind. L15_DMSO - WT_DMSO                       0               0               0      -1            0             0
Ind. L15_Estradiol - WT_DMSO                  0               0               0      -1            0             0
Ind. L11_DMSO - WT_Estradiol                  0               0               0       0           -1             1
Ind. L11_Estradiol - WT_Estradiol             0               0               0       0           -1             0
Ind. L15_DMSO - WT_Estradiol                  0               0               0       0           -1             0
Ind. L15_Estradiol - WT_Estradiol             0               0               0       0           -1             0
Ind. L11_Estradiol - Ind. L11_DMSO            0               0               0       0            0            -1
Ind. L15_DMSO - Ind. L11_DMSO                 0               0               0       0            0            -1
Ind. L15_Estradiol - Ind. L11_DMSO            0               0               0       0            0            -1
Ind. L15_DMSO - Ind. L11_Estradiol            0               0               0       0            0             0
Ind. L15_Estradiol - Ind. L11_Estradiol       0               0               0       0            0             0
Ind. L15_Estradiol - Ind. L15_DMSO            0               0               0       0            0             0
                                        Ind. L11_Estradiol Ind. L15_DMSO Ind. L15_Estradiol
Const. L11_none - WT_none                                0             0                  0
Const. L17_none - WT_none                                0             0                  0
WT_DMSO - WT_none                                        0             0                  0
WT_Estradiol - WT_none                                   0             0                  0
Ind. L11_DMSO - WT_none                                  0             0                  0
Ind. L11_Estradiol - WT_none                             1             0                  0
Ind. L15_DMSO - WT_none                                  0             1                  0
Ind. L15_Estradiol - WT_none                             0             0                  1
Const. L17_none - Const. L11_none                        0             0                  0
WT_DMSO - Const. L11_none                                0             0                  0
WT_Estradiol - Const. L11_none                           0             0                  0
Ind. L11_DMSO - Const. L11_none                          0             0                  0
Ind. L11_Estradiol - Const. L11_none                     1             0                  0
Ind. L15_DMSO - Const. L11_none                          0             1                  0
Ind. L15_Estradiol - Const. L11_none                     0             0                  1
WT_DMSO - Const. L17_none                                0             0                  0
WT_Estradiol - Const. L17_none                           0             0                  0
Ind. L11_DMSO - Const. L17_none                          0             0                  0
Ind. L11_Estradiol - Const. L17_none                     1             0                  0
Ind. L15_DMSO - Const. L17_none                          0             1                  0
Ind. L15_Estradiol - Const. L17_none                     0             0                  1
WT_Estradiol - WT_DMSO                                   0             0                  0
Ind. L11_DMSO - WT_DMSO                                  0             0                  0
Ind. L11_Estradiol - WT_DMSO                             1             0                  0
Ind. L15_DMSO - WT_DMSO                                  0             1                  0
Ind. L15_Estradiol - WT_DMSO                             0             0                  1
Ind. L11_DMSO - WT_Estradiol                             0             0                  0
Ind. L11_Estradiol - WT_Estradiol                        1             0                  0
Ind. L15_DMSO - WT_Estradiol                             0             1                  0
Ind. L15_Estradiol - WT_Estradiol                        0             0                  1
Ind. L11_Estradiol - Ind. L11_DMSO                       1             0                  0
Ind. L15_DMSO - Ind. L11_DMSO                            0             1                  0
Ind. L15_Estradiol - Ind. L11_DMSO                       0             0                  1
Ind. L15_DMSO - Ind. L11_Estradiol                      -1             1                  0
Ind. L15_Estradiol - Ind. L11_Estradiol                 -1             0                  1
Ind. L15_Estradiol - Ind. L15_DMSO                       0            -1                  1

$Analysis
                                     Comparison Estimator  Lower Upper  Statistic   p.Value
1                p( WT_none , Const. L11_none )     0.444 -1.242 2.131 -0.1767767 1.0000000
2                p( WT_none , Const. L17_none )     0.111 -0.732 0.954 -2.4748737 0.4250473
3                        p( WT_none , WT_DMSO )     0.444 -1.242 2.131 -0.1767767 1.0000000
4                   p( WT_none , WT_Estradiol )     0.444 -1.242 2.131 -0.1767767 1.0000000
5                  p( WT_none , Ind. L11_DMSO )     0.222 -1.111 1.555 -1.1180340 0.9519406
6             p( WT_none , Ind. L11_Estradiol )     0.444 -1.242 2.131 -0.1767767 1.0000000
7                  p( WT_none , Ind. L15_DMSO )     0.167 -1.098 1.431 -1.4142136 0.8636514
8             p( WT_none , Ind. L15_Estradiol )     0.444 -1.242 2.131 -0.1767767 1.0000000
9        p( Const. L11_none , Const. L17_none )     0.333 -1.127 1.794 -0.6123724 0.9992342
10               p( Const. L11_none , WT_DMSO )     0.444 -1.242 2.131 -0.1767767 1.0000000
11          p( Const. L11_none , WT_Estradiol )     0.444 -1.242 2.131 -0.1767767 1.0000000
12         p( Const. L11_none , Ind. L11_DMSO )     0.333 -1.127 1.794 -0.6123724 0.9992099
13    p( Const. L11_none , Ind. L11_Estradiol )     0.667 -1.122 2.455  0.5000000 0.9998687
14         p( Const. L11_none , Ind. L15_DMSO )     0.333 -1.666 2.333 -0.4472136 0.9999648
15    p( Const. L11_none , Ind. L15_Estradiol )     0.556 -1.131 2.242  0.1767767 1.0000000
16               p( Const. L17_none , WT_DMSO )     0.778 -0.555 2.111  1.1180340 0.9523932
17          p( Const. L17_none , WT_Estradiol )     0.778 -0.555 2.111  1.1180340 0.9524948
18         p( Const. L17_none , Ind. L11_DMSO )     0.667 -0.794 2.127  0.6123724 0.9992205
19    p( Const. L17_none , Ind. L11_Estradiol )     0.889  0.046 1.732  2.4748737 0.4259685
20         p( Const. L17_none , Ind. L15_DMSO )     0.667 -1.333 2.666  0.4472136 0.9999588
21    p( Const. L17_none , Ind. L15_Estradiol )     0.778 -0.555 2.111  1.1180340 0.9523943
22                  p( WT_DMSO , WT_Estradiol )     0.556 -1.131 2.242  0.1767767 1.0000000
23                 p( WT_DMSO , Ind. L11_DMSO )     0.333 -1.127 1.794 -0.6123724 0.9992195
24            p( WT_DMSO , Ind. L11_Estradiol )     0.667 -1.122 2.455  0.5000000 0.9998719
25                 p( WT_DMSO , Ind. L15_DMSO )     0.333 -1.666 2.333 -0.4472136 0.9999597
26            p( WT_DMSO , Ind. L15_Estradiol )     0.556 -1.131 2.242  0.1767767 1.0000000
27            p( WT_Estradiol , Ind. L11_DMSO )     0.444 -1.242 2.131 -0.1767767 1.0000000
28       p( WT_Estradiol , Ind. L11_Estradiol )     0.556 -1.131 2.242  0.1767767 1.0000000
29            p( WT_Estradiol , Ind. L15_DMSO )     0.333 -1.666 2.333 -0.4472136 0.9999568
30       p( WT_Estradiol , Ind. L15_Estradiol )     0.444 -1.242 2.131 -0.1767767 1.0000000
31      p( Ind. L11_DMSO , Ind. L11_Estradiol )     0.778 -0.555 2.111  1.1180340 0.9519310
32           p( Ind. L11_DMSO , Ind. L15_DMSO )     0.333 -1.666 2.333 -0.4472136 0.9999606
33      p( Ind. L11_DMSO , Ind. L15_Estradiol )     0.556 -1.131 2.242  0.1767767 1.0000000
34      p( Ind. L11_Estradiol , Ind. L15_DMSO )     0.333 -1.666 2.333 -0.4472136 0.9999674
35 p( Ind. L11_Estradiol , Ind. L15_Estradiol )     0.444 -1.242 2.131 -0.1767767 1.0000000
36      p( Ind. L15_DMSO , Ind. L15_Estradiol )     0.667 -1.333 2.666  0.4472136 0.9999589

$Overall
  Quantile   p.Value
1 5.365695 0.4250473

$input
$input$formula
percentage ~ line_treatment

$input$data
   sugar_type       line treatment replicate percentage     line_treatment
1    Rhamnose         WT      none         1  0.5756278            WT_none
2    Rhamnose         WT      none         2  0.4888752            WT_none
3    Rhamnose         WT      none         3  0.6231162            WT_none
4    Rhamnose Const. L11      none         1  0.5157063    Const. L11_none
5    Rhamnose Const. L11      none         2  0.4681786    Const. L11_none
6    Rhamnose Const. L11      none         3  0.7009917    Const. L11_none
7    Rhamnose Const. L17      none         1  0.5313414    Const. L17_none
8    Rhamnose Const. L17      none         2  0.4255928    Const. L17_none
9    Rhamnose Const. L17      none         3  0.4844538    Const. L17_none
10   Rhamnose         WT      DMSO         1  0.4938893            WT_DMSO
11   Rhamnose         WT      DMSO         2  0.5143490            WT_DMSO
12   Rhamnose         WT      DMSO         3  0.6139355            WT_DMSO
13   Rhamnose         WT Estradiol         1  0.4467055       WT_Estradiol
14   Rhamnose         WT Estradiol         2  0.5459999       WT_Estradiol
15   Rhamnose         WT Estradiol         3  0.6457337       WT_Estradiol
16   Rhamnose   Ind. L11      DMSO         1  0.5050286      Ind. L11_DMSO
17   Rhamnose   Ind. L11      DMSO         2  0.5619333      Ind. L11_DMSO
18   Rhamnose   Ind. L11      DMSO         3  0.4661297      Ind. L11_DMSO
19   Rhamnose   Ind. L11 Estradiol         1  0.5298568 Ind. L11_Estradiol
20   Rhamnose   Ind. L11 Estradiol         2  0.5991495 Ind. L11_Estradiol
21   Rhamnose   Ind. L11 Estradiol         3  0.5467876 Ind. L11_Estradiol
22   Rhamnose   Ind. L15      DMSO         1         NA      Ind. L15_DMSO
23   Rhamnose   Ind. L15      DMSO         2  0.5494447      Ind. L15_DMSO
24   Rhamnose   Ind. L15      DMSO         3  0.4415198      Ind. L15_DMSO
25   Rhamnose   Ind. L15 Estradiol         1  0.4418803 Ind. L15_Estradiol
26   Rhamnose   Ind. L15 Estradiol         2  0.5442497 Ind. L15_Estradiol
27   Rhamnose   Ind. L15 Estradiol         3  0.9556940 Ind. L15_Estradiol

> library(agricolae)
> kruskal(df$percentage, df$line_treatment, group=TRUE, p.adj="bonferroni")$groups

Alpha: 0.05 ; DF Error: 17 
Critical Value of Studentized Range: 4.99074 

Groups according to probability of means differences and alpha level( 0.05 )
                df$percentage groups
IndL11Estradiol     17.000000      a
WTnone              17.000000      a
IndL15Estradiol     14.666667      a
WTEstradiol         14.666667      a
ConstL11none        14.333333      a
WTDMSO              14.000000      a
IndL11DMSO          11.333333      a
IndL15DMSO          10.000000      a
ConstL17none         7.333333      a

IV) Galactose

Shapiro-Wilk normality test on residuals
# Shapiro-Wilk on data frame: p<0.05 == normal distribution

W = 0.70131, p-value = 5.526e-06

>> P-value < 0.05, populations considered with normal distribution.

Bartlett test of homogeneity of variances
#Bartlett's K-square high/very high (K-squared > 1); p-value small

Bartlett's K-squared = 28.967, df = 8, p-value = 0.0003213

>> Homoscedasticity

>> Parametric test

> aov.TEST <- aov(percentage ~ line_treatment, data = df)
> summary(aov.TEST)
               Df Sum Sq Mean Sq F value Pr(>F)
line_treatment  8  1.347  0.1683   1.375  0.275
Residuals      17  2.082  0.1225               
1 observation effacée parce que manquante
> # First part: Do the Tukey test, i.e. TukeyHSD() function (no extra package needed
)
> hsd.TEST <- TukeyHSD(aov.TEST, "line_treatment", ordered = TRUE)
> hsd.TEST
  Tukey multiple comparisons of means
    95% family-wise confidence level
    factor levels have been ordered

Fit: aov(formula = percentage ~ line_treatment, data = df)

$line_treatment
                                            diff        lwr      upr     p adj
Const. L17_none-Const. L11_none       0.04749542 -0.9608054 1.055796 1.0000000
Ind. L11_DMSO-Const. L11_none         0.08997796 -0.9183229 1.098279 0.9999951
WT_DMSO-Const. L11_none               0.10813828 -0.9001626 1.116439 0.9999796
WT_none-Const. L11_none               0.16301026 -0.8452906 1.171311 0.9995575
Ind. L15_DMSO-Const. L11_none         0.23985070 -0.8874639 1.367165 0.9969368
WT_Estradiol-Const. L11_none          0.29703818 -0.7112627 1.305339 0.9757125
Ind. L11_Estradiol-Const. L11_none    0.50933515 -0.4989657 1.517636 0.6920031
Ind. L15_Estradiol-Const. L11_none    0.72236345 -0.2859374 1.730664 0.2847021
Ind. L11_DMSO-Const. L17_none         0.04248254 -0.9658183 1.050783 1.0000000
WT_DMSO-Const. L17_none               0.06064286 -0.9476580 1.068944 0.9999998
WT_none-Const. L17_none               0.11551484 -0.8927860 1.123816 0.9999661
Ind. L15_DMSO-Const. L17_none         0.19235528 -0.9349593 1.319670 0.9993463
WT_Estradiol-Const. L17_none          0.24954277 -0.7587581 1.257844 0.9916838
Ind. L11_Estradiol-Const. L17_none    0.46183974 -0.5464611 1.470141 0.7841594
Ind. L15_Estradiol-Const. L17_none    0.67486804 -0.3334328 1.683169 0.3613573
WT_DMSO-Ind. L11_DMSO                 0.01816032 -0.9901405 1.026461 1.0000000
WT_none-Ind. L11_DMSO                 0.07303230 -0.9352686 1.081333 0.9999990
Ind. L15_DMSO-Ind. L11_DMSO           0.14987274 -0.9774419 1.277187 0.9998957
WT_Estradiol-Ind. L11_DMSO            0.20706022 -0.8012406 1.215361 0.9975947
Ind. L11_Estradiol-Ind. L11_DMSO      0.41935719 -0.5889437 1.427658 0.8553411
Ind. L15_Estradiol-Ind. L11_DMSO      0.63238549 -0.3759154 1.640686 0.4393949
WT_none-WT_DMSO                       0.05487198 -0.9534289 1.063173 0.9999999
Ind. L15_DMSO-WT_DMSO                 0.13171242 -0.9956022 1.259027 0.9999607
WT_Estradiol-WT_DMSO                  0.18889991 -0.8194009 1.197201 0.9987292
Ind. L11_Estradiol-WT_DMSO            0.40119688 -0.6071040 1.409498 0.8814858
Ind. L15_Estradiol-WT_DMSO            0.61422518 -0.3940757 1.622526 0.4750276
Ind. L15_DMSO-WT_none                 0.07684044 -1.0504742 1.204155 0.9999994
WT_Estradiol-WT_none                  0.13402792 -0.8742729 1.142329 0.9998958
Ind. L11_Estradiol-WT_none            0.34632489 -0.6619760 1.354626 0.9427865
Ind. L15_Estradiol-WT_none            0.55935319 -0.4489477 1.567654 0.5879689
WT_Estradiol-Ind. L15_DMSO            0.05718748 -1.0701271 1.184502 0.9999999
Ind. L11_Estradiol-Ind. L15_DMSO      0.26948445 -0.8578302 1.396799 0.9933534
Ind. L15_Estradiol-Ind. L15_DMSO      0.48251275 -0.6448019 1.609827 0.8362320
Ind. L11_Estradiol-WT_Estradiol       0.21229697 -0.7960039 1.220598 0.9971470
Ind. L15_Estradiol-WT_Estradiol       0.42532527 -0.5829756 1.433626 0.8461525
Ind. L15_Estradiol-Ind. L11_Estradiol 0.21302830 -0.7952726 1.221329 0.9970794


Study: aov.TEST ~ "line_treatment"

HSD Test for percentage 

Mean Square Error:  0.1224536 

line_treatment,  means

                   percentage        std r      Min      Max
Const. L11_none      2.222026 0.09100821 3 2.163309 2.326861
Const. L17_none      2.269521 0.07499437 3 2.211975 2.354334
Ind. L11_DMSO        2.312003 0.08557606 3 2.235721 2.404541
Ind. L11_Estradiol   2.731361 0.08912813 3 2.637058 2.814206
Ind. L15_DMSO        2.461876 0.17539063 2 2.337856 2.585896
Ind. L15_Estradiol   2.944389 0.97686339 3 2.357135 4.072049
WT_DMSO              2.330164 0.06793506 3 2.258138 2.393091
WT_Estradiol         2.519064 0.17359151 3 2.387042 2.715695
WT_none              2.385036 0.08538024 3 2.333419 2.483587

Alpha: 0.05 ; DF Error: 17 
Critical Value of Studentized Range: 4.99074 

Groups according to probability of means differences and alpha level( 0.05 )

Treatments with the same letter are not significantly different.

                   percentage groups
Ind. L15_Estradiol   2.944389      a
Ind. L11_Estradiol   2.731361      a
WT_Estradiol         2.519064      a
Ind. L15_DMSO        2.461876      a
WT_none              2.385036      a
WT_DMSO              2.330164      a
Ind. L11_DMSO        2.312003      a
Const. L17_none      2.269521      a
Const. L11_none      2.222026      a
> hsd.TEST_2
$statistics
    MSerror Df     Mean       CV
  0.1224536 17 2.464017 14.20176

V) Glucose

Shapiro-Wilk normality test on residuals
# Shapiro-Wilk on data frame: p<0.05 == normal distribution

W = 0.81803, p-value = 0.0003626

>> P-value < 0.05, populations considered with normal distribution.

Bartlett test of homogeneity of variances
#Bartlett's K-square high/very high (K-squared > 1); p-value small

Bartlett's K-squared = 26.402, df = 8, p-value = 0.0008963

>> Homoscedasticity

>> Parametric test

> aov.TEST <- aov(percentage ~ line_treatment, data = df)
> summary(aov.TEST)
               Df Sum Sq Mean Sq F value Pr(>F)
line_treatment  8  22.78   2.848   1.407  0.262
Residuals      17  34.40   2.023               
1 observation effacée parce que manquante
> # First part: Do the Tukey test, i.e. TukeyHSD() function (no extra package needed
)
> hsd.TEST <- TukeyHSD(aov.TEST, "line_treatment", ordered = TRUE)
> hsd.TEST
  Tukey multiple comparisons of means
    95% family-wise confidence level
    factor levels have been ordered

Fit: aov(formula = percentage ~ line_treatment, data = df)

$line_treatment
                                            diff       lwr      upr     p adj
WT_DMSO-Ind. L15_Estradiol            0.66835564 -3.430416 4.767128 0.9995290
WT_Estradiol-Ind. L15_Estradiol       0.74486603 -3.353906 4.843638 0.9989750
WT_none-Ind. L15_Estradiol            1.21203822 -2.886734 5.310810 0.9751687
Ind. L15_DMSO-Ind. L15_Estradiol      1.75753769 -2.825029 6.340104 0.9002943
Ind. L11_DMSO-Ind. L15_Estradiol      1.91770564 -2.181066 6.016478 0.7658166
Const. L11_none-Ind. L15_Estradiol    2.43721530 -1.661557 6.535987 0.5045922
Const. L17_none-Ind. L15_Estradiol    2.66683107 -1.431941 6.765603 0.3949287
Ind. L11_Estradiol-Ind. L15_Estradiol 2.75676114 -1.342011 6.855533 0.3556557
WT_Estradiol-WT_DMSO                  0.07651040 -4.022262 4.175282 1.0000000
WT_none-WT_DMSO                       0.54368258 -3.555089 4.642455 0.9998974
Ind. L15_DMSO-WT_DMSO                 1.08918205 -3.493384 5.671748 0.9935977
Ind. L11_DMSO-WT_DMSO                 1.24935000 -2.849422 5.348122 0.9703937
Const. L11_none-WT_DMSO               1.76885966 -2.329912 5.867632 0.8304311
Const. L17_none-WT_DMSO               1.99847543 -2.100297 6.097247 0.7275222
Ind. L11_Estradiol-WT_DMSO            2.08840550 -2.010366 6.187177 0.6829922
WT_none-WT_Estradiol                  0.46717218 -3.631600 4.565944 0.9999674
Ind. L15_DMSO-WT_Estradiol            1.01267166 -3.569895 5.595238 0.9960446
Ind. L11_DMSO-WT_Estradiol            1.17283960 -2.925932 5.271612 0.9795550
Const. L11_none-WT_Estradiol          1.69234926 -2.406423 5.791121 0.8599076
Const. L17_none-WT_Estradiol          1.92196504 -2.176807 6.020737 0.7638463
Ind. L11_Estradiol-WT_Estradiol       2.01189510 -2.086877 6.110667 0.7209877
Ind. L15_DMSO-WT_none                 0.54549947 -4.037067 5.128066 0.9999547
Ind. L11_DMSO-WT_none                 0.70566742 -3.393105 4.804439 0.9993029
Const. L11_none-WT_none               1.22517708 -2.873595 5.323949 0.9735561
Const. L17_none-WT_none               1.45479285 -2.643979 5.553565 0.9321244
Ind. L11_Estradiol-WT_none            1.54472292 -2.554049 5.643495 0.9083694
Ind. L11_DMSO-Ind. L15_DMSO           0.16016794 -4.422398 4.742734 1.0000000
Const. L11_none-Ind. L15_DMSO         0.67967761 -3.902889 5.262244 0.9997646
Const. L17_none-Ind. L15_DMSO         0.90929338 -3.673273 5.491860 0.9981017
Ind. L11_Estradiol-Ind. L15_DMSO      0.99922345 -3.583343 5.581790 0.9963842
Const. L11_none-Ind. L11_DMSO         0.51950966 -3.579262 4.618282 0.9999271
Const. L17_none-Ind. L11_DMSO         0.74912543 -3.349647 4.847897 0.9989327
Ind. L11_Estradiol-Ind. L11_DMSO      0.83905550 -3.259716 4.937827 0.9976462
Const. L17_none-Const. L11_none       0.22961577 -3.869156 4.328388 0.9999999
Ind. L11_Estradiol-Const. L11_none    0.31954584 -3.779226 4.418318 0.9999983
Ind. L11_Estradiol-Const. L17_none    0.08993007 -4.008842 4.188702 1.0000000

Study: aov.TEST ~ "line_treatment"

HSD Test for percentage 

Mean Square Error:  2.02348 

line_treatment,  means

                   percentage       std r      Min      Max
Const. L11_none      77.10462 0.6243492 3 76.54549 77.77832
Const. L17_none      77.33423 0.3876211 3 76.99203 77.75518
Ind. L11_DMSO        76.58511 1.6254755 3 75.22613 78.38578
Ind. L11_Estradiol   77.42416 0.2738854 3 77.17125 77.71506
Ind. L15_DMSO        76.42494 0.1283732 2 76.33417 76.51571
Ind. L15_Estradiol   74.66740 3.6447969 3 70.60667 77.65556
WT_DMSO              75.33576 0.2114481 3 75.17595 75.57553
WT_Estradiol         75.41227 0.7021387 3 74.60389 75.87026
WT_none              75.87944 0.3344225 3 75.65523 76.26383

Alpha: 0.05 ; DF Error: 17 
Critical Value of Studentized Range: 4.99074 

Groups according to probability of means differences and alpha level( 0.05 )

Treatments with the same letter are not significantly different.

                   percentage groups
Ind. L11_Estradiol   77.42416      a
Const. L17_none      77.33423      a
Const. L11_none      77.10462      a
Ind. L11_DMSO        76.58511      a
Ind. L15_DMSO        76.42494      a
WT_none              75.87944      a
WT_Estradiol         75.41227      a
WT_DMSO              75.33576      a
Ind. L15_Estradiol   74.66740      a


VI) Xylose

Shapiro-Wilk normality test on residuals
# Shapiro-Wilk on data frame: p<0.05 == normal distribution

W = 0.96367, p-value = 0.4688

>> P-value > 0.05, populations not considered with normal distribution.

Bartlett test of homogeneity of variances
#Bartlett's K-square high/very high (K-squared > 1); p-value small

Bartlett's K-squared = 11.697, df = 8, p-value = 0.1653

>> Non-Homoscedasticity

>> Non-Parametric test

	Kruskal-Wallis rank sum test

data:  percentage by line_treatment
Kruskal-Wallis chi-squared = 16.046, df = 8, p-value = 0.04173

> #NON-PARAMETRIC TEST TO COMPARE SEVERAL MEANS
> nparTest <- nparcomp(percentage ~ line_treatment, data = df, asy.method="mult.t", 
+                      type="Tukey",alternative="two.sided",
+                      plot.simci=TRUE,info=TRUE)

 #------Nonparametric Multiple Comparisons for relative contrast effects-----# 
 
 - Alternative Hypothesis:  True relative contrast effect p is not equal to 1/2 
 - Type of Contrast : Tukey 
 - Confidence level: 95 % 
 - Method = Multi - T with 4 DF 
 - Estimation Method: Pairwise rankings 
 
 #---------------------------Interpretation----------------------------------# 
 p(a,b) > 1/2 : b tends to be larger than a 
 #---------------------------------------------------------------------------# 
 
> nparTest
$Data.Info
              Sample Size
1            WT_none    3
2    Const. L11_none    3
3    Const. L17_none    3
4            WT_DMSO    3
5       WT_Estradiol    3
6      Ind. L11_DMSO    3
7 Ind. L11_Estradiol    3
8      Ind. L15_DMSO    2
9 Ind. L15_Estradiol    3

$Contrast
                                        WT_none Const. L11_none Const. L17_none WT_DMSO WT_Estradiol Ind. L11_DMSO
Const. L11_none - WT_none                    -1               1               0       0            0             0
Const. L17_none - WT_none                    -1               0               1       0            0             0
WT_DMSO - WT_none                            -1               0               0       1            0             0
WT_Estradiol - WT_none                       -1               0               0       0            1             0
Ind. L11_DMSO - WT_none                      -1               0               0       0            0             1
Ind. L11_Estradiol - WT_none                 -1               0               0       0            0             0
Ind. L15_DMSO - WT_none                      -1               0               0       0            0             0
Ind. L15_Estradiol - WT_none                 -1               0               0       0            0             0
Const. L17_none - Const. L11_none             0              -1               1       0            0             0
WT_DMSO - Const. L11_none                     0              -1               0       1            0             0
WT_Estradiol - Const. L11_none                0              -1               0       0            1             0
Ind. L11_DMSO - Const. L11_none               0              -1               0       0            0             1
Ind. L11_Estradiol - Const. L11_none          0              -1               0       0            0             0
Ind. L15_DMSO - Const. L11_none               0              -1               0       0            0             0
Ind. L15_Estradiol - Const. L11_none          0              -1               0       0            0             0
WT_DMSO - Const. L17_none                     0               0              -1       1            0             0
WT_Estradiol - Const. L17_none                0               0              -1       0            1             0
Ind. L11_DMSO - Const. L17_none               0               0              -1       0            0             1
Ind. L11_Estradiol - Const. L17_none          0               0              -1       0            0             0
Ind. L15_DMSO - Const. L17_none               0               0              -1       0            0             0
Ind. L15_Estradiol - Const. L17_none          0               0              -1       0            0             0
WT_Estradiol - WT_DMSO                        0               0               0      -1            1             0
Ind. L11_DMSO - WT_DMSO                       0               0               0      -1            0             1
Ind. L11_Estradiol - WT_DMSO                  0               0               0      -1            0             0
Ind. L15_DMSO - WT_DMSO                       0               0               0      -1            0             0
Ind. L15_Estradiol - WT_DMSO                  0               0               0      -1            0             0
Ind. L11_DMSO - WT_Estradiol                  0               0               0       0           -1             1
Ind. L11_Estradiol - WT_Estradiol             0               0               0       0           -1             0
Ind. L15_DMSO - WT_Estradiol                  0               0               0       0           -1             0
Ind. L15_Estradiol - WT_Estradiol             0               0               0       0           -1             0
Ind. L11_Estradiol - Ind. L11_DMSO            0               0               0       0            0            -1
Ind. L15_DMSO - Ind. L11_DMSO                 0               0               0       0            0            -1
Ind. L15_Estradiol - Ind. L11_DMSO            0               0               0       0            0            -1
Ind. L15_DMSO - Ind. L11_Estradiol            0               0               0       0            0             0
Ind. L15_Estradiol - Ind. L11_Estradiol       0               0               0       0            0             0
Ind. L15_Estradiol - Ind. L15_DMSO            0               0               0       0            0             0
                                        Ind. L11_Estradiol Ind. L15_DMSO Ind. L15_Estradiol
Const. L11_none - WT_none                                0             0                  0
Const. L17_none - WT_none                                0             0                  0
WT_DMSO - WT_none                                        0             0                  0
WT_Estradiol - WT_none                                   0             0                  0
Ind. L11_DMSO - WT_none                                  0             0                  0
Ind. L11_Estradiol - WT_none                             1             0                  0
Ind. L15_DMSO - WT_none                                  0             1                  0
Ind. L15_Estradiol - WT_none                             0             0                  1
Const. L17_none - Const. L11_none                        0             0                  0
WT_DMSO - Const. L11_none                                0             0                  0
WT_Estradiol - Const. L11_none                           0             0                  0
Ind. L11_DMSO - Const. L11_none                          0             0                  0
Ind. L11_Estradiol - Const. L11_none                     1             0                  0
Ind. L15_DMSO - Const. L11_none                          0             1                  0
Ind. L15_Estradiol - Const. L11_none                     0             0                  1
WT_DMSO - Const. L17_none                                0             0                  0
WT_Estradiol - Const. L17_none                           0             0                  0
Ind. L11_DMSO - Const. L17_none                          0             0                  0
Ind. L11_Estradiol - Const. L17_none                     1             0                  0
Ind. L15_DMSO - Const. L17_none                          0             1                  0
Ind. L15_Estradiol - Const. L17_none                     0             0                  1
WT_Estradiol - WT_DMSO                                   0             0                  0
Ind. L11_DMSO - WT_DMSO                                  0             0                  0
Ind. L11_Estradiol - WT_DMSO                             1             0                  0
Ind. L15_DMSO - WT_DMSO                                  0             1                  0
Ind. L15_Estradiol - WT_DMSO                             0             0                  1
Ind. L11_DMSO - WT_Estradiol                             0             0                  0
Ind. L11_Estradiol - WT_Estradiol                        1             0                  0
Ind. L15_DMSO - WT_Estradiol                             0             1                  0
Ind. L15_Estradiol - WT_Estradiol                        0             0                  1
Ind. L11_Estradiol - Ind. L11_DMSO                       1             0                  0
Ind. L15_DMSO - Ind. L11_DMSO                            0             1                  0
Ind. L15_Estradiol - Ind. L11_DMSO                       0             0                  1
Ind. L15_DMSO - Ind. L11_Estradiol                      -1             1                  0
Ind. L15_Estradiol - Ind. L11_Estradiol                 -1             0                  1
Ind. L15_Estradiol - Ind. L15_DMSO                       0            -1                  1


$Analysis
                                     Comparison Estimator  Lower Upper    Statistic   p.Value
1                p( WT_none , Const. L11_none )     0.001 -0.003 0.005 -804.6133233 0.0000000
2                p( WT_none , Const. L17_none )     0.001 -0.003 0.005 -804.6133233 0.0000000
3                        p( WT_none , WT_DMSO )     0.444 -1.334 2.223   -0.1767767 1.0000000
4                   p( WT_none , WT_Estradiol )     0.444 -1.334 2.223   -0.1767767 1.0000000
5                  p( WT_none , Ind. L11_DMSO )     0.333 -1.553 2.220   -0.5000000 0.9999986
6             p( WT_none , Ind. L11_Estradiol )     0.001 -0.003 0.005 -804.6133233 0.0000000
7                  p( WT_none , Ind. L15_DMSO )     0.001 -0.003 0.005 -804.6133233 0.0000000
8             p( WT_none , Ind. L15_Estradiol )     0.001 -0.003 0.005 -804.6133233 0.0000000
9        p( Const. L11_none , Const. L17_none )     0.111 -0.778 1.000   -2.4748737 0.4959252
10               p( Const. L11_none , WT_DMSO )     0.999  0.995 1.003  804.6133233 0.0000000
11          p( Const. L11_none , WT_Estradiol )     0.778 -0.628 2.184    1.1180340 0.9821950
12         p( Const. L11_none , Ind. L11_DMSO )     0.444 -1.334 2.223   -0.1767767 1.0000000
13    p( Const. L11_none , Ind. L11_Estradiol )     0.001 -0.003 0.005 -804.6133233 0.0000000
14         p( Const. L11_none , Ind. L15_DMSO )     0.167 -1.167 1.501   -1.4142136 0.9222813
15    p( Const. L11_none , Ind. L15_Estradiol )     0.222 -1.184 1.628   -1.1180340 0.9820251
16               p( Const. L17_none , WT_DMSO )     0.999  0.995 1.003  804.6133233 0.0000000
17          p( Const. L17_none , WT_Estradiol )     0.889  0.000 1.778    2.4748737 0.4946919
18         p( Const. L17_none , Ind. L11_DMSO )     0.667 -1.220 2.553    0.5000000 0.9999982
19    p( Const. L17_none , Ind. L11_Estradiol )     0.001 -0.003 0.005 -804.6133233 0.0000000
20         p( Const. L17_none , Ind. L15_DMSO )     0.667 -1.443 2.776    0.4472136 0.9999997
21    p( Const. L17_none , Ind. L15_Estradiol )     0.333 -1.553 2.220   -0.5000000 0.9999985
22                  p( WT_DMSO , WT_Estradiol )     0.556 -1.223 2.334    0.1767767 1.0000000
23                 p( WT_DMSO , Ind. L11_DMSO )     0.222 -1.184 1.628   -1.1180340 0.9820476
24            p( WT_DMSO , Ind. L11_Estradiol )     0.001 -0.003 0.005 -804.6133233 0.0000000
25                 p( WT_DMSO , Ind. L15_DMSO )     0.001 -0.003 0.005 -804.6133233 0.0000000
26            p( WT_DMSO , Ind. L15_Estradiol )     0.001 -0.003 0.005 -804.6133233 0.0000000
27            p( WT_Estradiol , Ind. L11_DMSO )     0.333 -1.207 1.874   -0.6123724 0.9999664
28       p( WT_Estradiol , Ind. L11_Estradiol )     0.001 -0.003 0.005 -804.6133233 0.0000000
29            p( WT_Estradiol , Ind. L15_DMSO )     0.167 -1.167 1.501   -1.4142136 0.9224474
30       p( WT_Estradiol , Ind. L15_Estradiol )     0.111 -0.778 1.000   -2.4748737 0.4957732
31      p( Ind. L11_DMSO , Ind. L11_Estradiol )     0.222 -1.184 1.628   -1.1180340 0.9820886
32           p( Ind. L11_DMSO , Ind. L15_DMSO )     0.333 -1.553 2.220   -0.5000000 0.9999984
33      p( Ind. L11_DMSO , Ind. L15_Estradiol )     0.444 -1.334 2.223   -0.1767767 1.0000000
34      p( Ind. L11_Estradiol , Ind. L15_DMSO )     0.999  0.995 1.003  804.6133233 0.0000000
35 p( Ind. L11_Estradiol , Ind. L15_Estradiol )     0.999  0.995 1.003  804.6133233 0.0000000
36      p( Ind. L15_DMSO , Ind. L15_Estradiol )     0.333 -1.553 2.220   -0.5000000 0.9999983


> library(agricolae)
> kruskal(df$percentage, df$line_treatment, group=TRUE, p.adj="bonferroni")$groups
                df$percentage groups
WTnone              21.333333      a
WTDMSO              21.000000      a
WTEstradiol         19.333333     ab
ConstL11none        14.000000     ab
IndL11DMSO          13.333333     ab
IndL15DMSO          10.500000     ab
ConstL17none         9.333333     ab
IndL15Estradiol      9.000000     ab
IndL11Estradiol      2.666667      b

VII) Mannose

Shapiro-Wilk normality test on residuals
# Shapiro-Wilk on data frame: p<0.05 == normal distribution

W = 0.96276, p-value = 0.4487

>> P-value > 0.05, populations NOT considered with normal distribution.

Bartlett test of homogeneity of variances
#Bartlett's K-square high/very high (K-squared > 1); p-value small

Bartlett's K-squared = 10.969, df = 8, p-value = 0.2035

>> Non-Homoscedasticity
>> Non-Parametric test

	Kruskal-Wallis rank sum test

data:  percentage by line_treatment
Kruskal-Wallis chi-squared = 17.444, df = 8, p-value = 0.0258

> #NON-PARAMETRIC TEST TO COMPARE SEVERAL MEANS
> nparTest <- nparcomp(percentage ~ line_treatment, data = df, asy.method="mult.t", 
+                      type="Tukey",alternative="two.sided",
+                      plot.simci=TRUE,info=TRUE)

 #------Nonparametric Multiple Comparisons for relative contrast effects-----# 
 
 - Alternative Hypothesis:  True relative contrast effect p is not equal to 1/2 
 - Type of Contrast : Tukey 
 - Confidence level: 95 % 
 - Method = Multi - T with 4 DF 
 - Estimation Method: Pairwise rankings 
 
 #---------------------------Interpretation----------------------------------# 
 p(a,b) > 1/2 : b tends to be larger than a 
 #---------------------------------------------------------------------------# 
 
> nparTest
$Data.Info
              Sample Size
1            WT_none    3
2    Const. L11_none    3
3    Const. L17_none    3
4            WT_DMSO    3
5       WT_Estradiol    3
6      Ind. L11_DMSO    3
7 Ind. L11_Estradiol    3
8      Ind. L15_DMSO    2
9 Ind. L15_Estradiol    3

$Contrast
                                        WT_none Const. L11_none Const. L17_none WT_DMSO WT_Estradiol Ind. L11_DMSO
Const. L11_none - WT_none                    -1               1               0       0            0             0
Const. L17_none - WT_none                    -1               0               1       0            0             0
WT_DMSO - WT_none                            -1               0               0       1            0             0
WT_Estradiol - WT_none                       -1               0               0       0            1             0
Ind. L11_DMSO - WT_none                      -1               0               0       0            0             1
Ind. L11_Estradiol - WT_none                 -1               0               0       0            0             0
Ind. L15_DMSO - WT_none                      -1               0               0       0            0             0
Ind. L15_Estradiol - WT_none                 -1               0               0       0            0             0
Const. L17_none - Const. L11_none             0              -1               1       0            0             0
WT_DMSO - Const. L11_none                     0              -1               0       1            0             0
WT_Estradiol - Const. L11_none                0              -1               0       0            1             0
Ind. L11_DMSO - Const. L11_none               0              -1               0       0            0             1
Ind. L11_Estradiol - Const. L11_none          0              -1               0       0            0             0
Ind. L15_DMSO - Const. L11_none               0              -1               0       0            0             0
Ind. L15_Estradiol - Const. L11_none          0              -1               0       0            0             0
WT_DMSO - Const. L17_none                     0               0              -1       1            0             0
WT_Estradiol - Const. L17_none                0               0              -1       0            1             0
Ind. L11_DMSO - Const. L17_none               0               0              -1       0            0             1
Ind. L11_Estradiol - Const. L17_none          0               0              -1       0            0             0
Ind. L15_DMSO - Const. L17_none               0               0              -1       0            0             0
Ind. L15_Estradiol - Const. L17_none          0               0              -1       0            0             0
WT_Estradiol - WT_DMSO                        0               0               0      -1            1             0
Ind. L11_DMSO - WT_DMSO                       0               0               0      -1            0             1
Ind. L11_Estradiol - WT_DMSO                  0               0               0      -1            0             0
Ind. L15_DMSO - WT_DMSO                       0               0               0      -1            0             0
Ind. L15_Estradiol - WT_DMSO                  0               0               0      -1            0             0
Ind. L11_DMSO - WT_Estradiol                  0               0               0       0           -1             1
Ind. L11_Estradiol - WT_Estradiol             0               0               0       0           -1             0
Ind. L15_DMSO - WT_Estradiol                  0               0               0       0           -1             0
Ind. L15_Estradiol - WT_Estradiol             0               0               0       0           -1             0
Ind. L11_Estradiol - Ind. L11_DMSO            0               0               0       0            0            -1
Ind. L15_DMSO - Ind. L11_DMSO                 0               0               0       0            0            -1
Ind. L15_Estradiol - Ind. L11_DMSO            0               0               0       0            0            -1
Ind. L15_DMSO - Ind. L11_Estradiol            0               0               0       0            0             0
Ind. L15_Estradiol - Ind. L11_Estradiol       0               0               0       0            0             0
Ind. L15_Estradiol - Ind. L15_DMSO            0               0               0       0            0             0
                                        Ind. L11_Estradiol Ind. L15_DMSO Ind. L15_Estradiol
Const. L11_none - WT_none                                0             0                  0
Const. L17_none - WT_none                                0             0                  0
WT_DMSO - WT_none                                        0             0                  0
WT_Estradiol - WT_none                                   0             0                  0
Ind. L11_DMSO - WT_none                                  0             0                  0
Ind. L11_Estradiol - WT_none                             1             0                  0
Ind. L15_DMSO - WT_none                                  0             1                  0
Ind. L15_Estradiol - WT_none                             0             0                  1
Const. L17_none - Const. L11_none                        0             0                  0
WT_DMSO - Const. L11_none                                0             0                  0
WT_Estradiol - Const. L11_none                           0             0                  0
Ind. L11_DMSO - Const. L11_none                          0             0                  0
Ind. L11_Estradiol - Const. L11_none                     1             0                  0
Ind. L15_DMSO - Const. L11_none                          0             1                  0
Ind. L15_Estradiol - Const. L11_none                     0             0                  1
WT_DMSO - Const. L17_none                                0             0                  0
WT_Estradiol - Const. L17_none                           0             0                  0
Ind. L11_DMSO - Const. L17_none                          0             0                  0
Ind. L11_Estradiol - Const. L17_none                     1             0                  0
Ind. L15_DMSO - Const. L17_none                          0             1                  0
Ind. L15_Estradiol - Const. L17_none                     0             0                  1
WT_Estradiol - WT_DMSO                                   0             0                  0
Ind. L11_DMSO - WT_DMSO                                  0             0                  0
Ind. L11_Estradiol - WT_DMSO                             1             0                  0
Ind. L15_DMSO - WT_DMSO                                  0             1                  0
Ind. L15_Estradiol - WT_DMSO                             0             0                  1
Ind. L11_DMSO - WT_Estradiol                             0             0                  0
Ind. L11_Estradiol - WT_Estradiol                        1             0                  0
Ind. L15_DMSO - WT_Estradiol                             0             1                  0
Ind. L15_Estradiol - WT_Estradiol                        0             0                  1
Ind. L11_Estradiol - Ind. L11_DMSO                       1             0                  0
Ind. L15_DMSO - Ind. L11_DMSO                            0             1                  0
Ind. L15_Estradiol - Ind. L11_DMSO                       0             0                  1
Ind. L15_DMSO - Ind. L11_Estradiol                      -1             1                  0
Ind. L15_Estradiol - Ind. L11_Estradiol                 -1             0                  1
Ind. L15_Estradiol - Ind. L15_DMSO                       0            -1                  1

$Analysis
                                     Comparison Estimator  Lower Upper    Statistic   p.Value
1                p( WT_none , Const. L11_none )     0.333 -1.568 2.235   -0.5000000 0.9999992
2                p( WT_none , Const. L17_none )     0.333 -1.219 1.886   -0.6123724 0.9999785
3                        p( WT_none , WT_DMSO )     0.999  0.995 1.003  804.6133233 0.0000000
4                   p( WT_none , WT_Estradiol )     0.778 -0.639 2.195    1.1180340 0.9842996
5                  p( WT_none , Ind. L11_DMSO )     0.667 -0.886 2.219    0.6123724 0.9999791
6             p( WT_none , Ind. L11_Estradiol )     0.333 -1.219 1.886   -0.6123724 0.9999746
7                  p( WT_none , Ind. L15_DMSO )     0.999  0.995 1.003  804.6133233 0.0000000
8             p( WT_none , Ind. L15_Estradiol )     0.999  0.995 1.003  804.6133233 0.0000000
9        p( Const. L11_none , Const. L17_none )     0.667 -1.235 2.568    0.5000000 0.9999990
10               p( Const. L11_none , WT_DMSO )     0.999  0.995 1.003  804.6133233 0.0000000
11          p( Const. L11_none , WT_Estradiol )     0.999  0.995 1.003  804.6133233 0.0000000
12         p( Const. L11_none , Ind. L11_DMSO )     0.999  0.995 1.003  804.6133233 0.0000000
13    p( Const. L11_none , Ind. L11_Estradiol )     0.556 -1.237 2.348    0.1767767 1.0000000
14         p( Const. L11_none , Ind. L15_DMSO )     0.999  0.995 1.003  804.6133233 0.0000000
15    p( Const. L11_none , Ind. L15_Estradiol )     0.999  0.995 1.003  804.6133233 0.0000000
16               p( Const. L17_none , WT_DMSO )     0.999  0.995 1.003  804.6133233 0.0000000
17          p( Const. L17_none , WT_Estradiol )     0.999  0.995 1.003  804.6133233 0.0000000
18         p( Const. L17_none , Ind. L11_DMSO )     0.889 -0.007 1.785    2.4748737 0.5051263
19    p( Const. L17_none , Ind. L11_Estradiol )     0.444 -1.348 2.237   -0.1767767 1.0000000
20         p( Const. L17_none , Ind. L15_DMSO )     0.999  0.995 1.003  804.6133233 0.0000000
21    p( Const. L17_none , Ind. L15_Estradiol )     0.999  0.995 1.003  804.6133233 0.0000000
22                  p( WT_DMSO , WT_Estradiol )     0.222 -1.195 1.639   -1.1180340 0.9843111
23                 p( WT_DMSO , Ind. L11_DMSO )     0.333 -1.568 2.235   -0.5000000 0.9999992
24            p( WT_DMSO , Ind. L11_Estradiol )     0.001 -0.003 0.005 -804.6133233 0.0000000
25                 p( WT_DMSO , Ind. L15_DMSO )     0.167 -1.178 1.511   -1.4142136 0.9280165
26            p( WT_DMSO , Ind. L15_Estradiol )     0.333 -1.568 2.235   -0.5000000 0.9999987
27            p( WT_Estradiol , Ind. L11_DMSO )     0.556 -1.237 2.348    0.1767767 1.0000000
28       p( WT_Estradiol , Ind. L11_Estradiol )     0.001 -0.003 0.005 -804.6133233 0.0000000
29            p( WT_Estradiol , Ind. L15_DMSO )     0.667 -1.235 2.568    0.5000000 0.9999990
30       p( WT_Estradiol , Ind. L15_Estradiol )     0.778 -0.639 2.195    1.1180340 0.9841013
31      p( Ind. L11_DMSO , Ind. L11_Estradiol )     0.111 -0.785 1.007   -2.4748737 0.5055405
32           p( Ind. L11_DMSO , Ind. L15_DMSO )     0.667 -1.235 2.568    0.5000000 0.9999991
33      p( Ind. L11_DMSO , Ind. L15_Estradiol )     0.778 -0.639 2.195    1.1180340 0.9842291
34      p( Ind. L11_Estradiol , Ind. L15_DMSO )     0.999  0.995 1.003  804.6133233 0.0000000
35 p( Ind. L11_Estradiol , Ind. L15_Estradiol )     0.999  0.995 1.003  804.6133233 0.0000000
36      p( Ind. L15_DMSO , Ind. L15_Estradiol )     0.333 -1.568 2.235   -0.5000000 0.9999990

> library(agricolae)
> kruskal(df$percentage, df$line_treatment, group=TRUE, p.adj="bonferroni")$groups
                df$percentage groups
WTDMSO              22.000000      a
IndL15Estradiol     20.333333     ab
IndL15DMSO          20.000000     ab
WTEstradiol         16.666667     ab
IndL11DMSO          16.333333     ab
WTnone               9.666667     ab
ConstL17none         7.000000     ab
IndL11Estradiol      6.333333     ab
ConstL11none         5.333333      b
    3   2.561410 Ind. L15_Estradiol
